# Supplementary material for: Genetic and demographic vulnerability of adder populations: Results of a genetic study in mainland Britain
Source: PLoS One. 2020 Apr 20;15(4):e0231809. doi: 10.1371/journal.pone.0231809 (PMC7170227; doi:10.1371/journal.pone.0231809)
Supplement: S4 Table — (XLSX) [file pone.0231809.s009.xlsx]

## Sheet: AGP genotypes
AGP adders
npops = 16
nloci = 8
	Ca71		Vu57		V'2		Vu4		Ca11		V'10		Vu18		Ca3
pop = 1EH
EH11	104	114	136	138	210	210	177	177	156	156	?	?	154	166	260	282
EH12	114	124	138	136	208	208	171	177	156	156	258	260	?	?	?	?
EH13	120	120	136	138	216	216	171	177	156	170	278	280	166	166	264	284
EH14	114	114	136	138	216	216	177	177	?	?	?	?	154	166	264	284
EH141	104	112	136	136	216	216	161	177	156	156	260	260	154	166	260	282
EH15	100	110	136	138	?	?	177	161	156	172	280	280	154	154	260	282
EH16	104	114	138	138	218	210	171	177	156	172	?	?	154	154	260	282
EH17	114	104	138	138	216	208	171	177	172	168	260	280	166	166	284	284
EH18	104	114	138	138	214	210	171	177	156	170	280	280	154	154	282	282
EH19	104	114	136	138	214	208	177	162	156	126	280	280	154	160	260	282
EH121	114	123	136	140	216	216	171	177	156	172	280	280	154	166	262	284
pop = 2CH
CH2	120	120	138	136	270	270	159	177	170	170	280	280	166	166	?	?
CH21	100	110	136	138	270	270	145	159	170	190	280	278	162	162	260	282
CH22	124	124	138	136	208	272	159	177	?	?	280	280	154	162	284	290
CH23	114	114	138	138	220	272	159	177	?	?	?	?	154	160	264	290
CH24	114	114	138	138	272	272	161	177	158	188	278	280	154	160	284	290
CH25	104	114	138	132	210	272	159	177	172	188	278	280	154	154	264	290
CH26	114	124	138	138	210	272	165	177	172	188	280	280	156	160	290	290
CH27	100	110	138	132	270	270	165	177	190	190	280	278	154	156	260	260
CH28	104	114	138	138	268	272	161	177	162	172	278	280	156	156	290	284
CH29	104	114	138	132	270	276	145	159	186	188	260	280	154	162	264	290
pop = 3WC
WC3	114	126	138	134	208	210	151	165	?	?	?	?	154	164	264	290
WC31	114	124	136	136	270	272	145	159	?	?	?	?	154	154	276	284
WC32	114	126	138	134	210	278	145	159	?	?	?	?	154	154	290	286
WC34	114	124	138	138	210	212	159	171	164	172	280	280	162	162	264	290
WC35	114	124	138	138	208	210	145	159	162	168	278	280	150	154	290	290
WC38	124	124	?	?	?	?	177	175	126	164	280	282	154	162	264	290
WC321	114	124	132	132	208	208	159	165	?	?	?	?	154	154	264	282
WC322	104	114	132	136	210	210	159	177	168	184	260	280	154	164	264	276
WC323	122	124	132	138	212	272	?	?	176	186	260	280	154	156	264	290
WC324	114	112	136	138	208	270	145	159	178	188	260	280	154	154	260	288
WC325	124	124	138	132	210	272	159	175	188	188	260	280	?	?	?	?
pop = 4KE
KE4	114	124	?	?	?	?	161	177	144	168	278	280	164	164	264	290
KE41	124	124	132	138	210	274	161	177	?	?	?	?	162	162	264	290
KE42	114	124	134	138	210	210	177	177	154	168	262	278	160	162	276	290
KE44	104	114	134	138	210	210	177	177	168	182	262	280	160	164	276	290
KE46	?	?	134	138	208	274	177	177	138	158	260	280	160	166	290	290
KE48	?	?	136	136	274	274	159	177	180	180	280	280	160	160	282	284
pop = 5MF
MF5	114	120	136	132	272	204	161	177	156	188	260	280	160	166	260	260
MF52	112	112	132	138	274	274	177	177	130	164	280	260	160	170	282	282
MF55	114	124	134	138	276	276	?	?	188	188	262	262	166	166	264	284
MF57	112	114	132	132	214	274	161	177	130	164	260	280	166	166	260	260
MF58	114	124	?	?	210	216	159	177	154	154	278	280	164	166	266	284
MF59	114	124	136	136	220	276	159	177	188	188	262	262	166	166	164	184
MF521	114	124	136	132	208	216	159	177	158	158	280	280	164	166	266	284
MF522	?	?	138	134	210	216	177	177	158	164	278	280	166	166	264	264
MF523	114	124	136	136	?	?	177	177	158	162	?	?	160	164	264	284
MF524	?	?	138	134	210	220	159	177	156	188	262	280	160	160	284	290
MF525	114	124	138	134	270	274	177	177	158	188	278	280	160	160	262	264
MF526	124	124	138	138	210	276	159	177	?	?	?	?	160	166	264	284
MF527	104	114	134	134	266	274	177	177	?	?	?	?	166	166	264	284
pop = 6BM
BM6	114	120	134	138	210	272	159	177	160	178	282	280	?	?	?	?
BM62	104	114	138	138	210	220	159	177	184	184	280	280	154	164	298	300
BM63	124	124	132	132	220	220	159	177	168	172	262	280	154	154	284	284
BM64	114	124	134	138	210	270	145	159	172	184	280	280	?	?	?	?
BM65	114	124	134	138	210	220	177	177	?	?	?	?	154	164	264	290
BM67	104	114	134	138	210	270	159	177	160	194	278	280	154	154	264	294
BM68	104	114	138	138	210	220	159	177	?	?	262	280	154	154	264	284
BM69	?	?	130	138	218	218	177	177	176	186	262	280	154	154	290	290
BN621	114	124	132	138	210	210	177	177	172	172	262	280	154	164	264	282
BM622	114	124	132	138	220	268	159	177	?	?	?	?	154	164	284	290
BM623	114	124	138	130	210	268	?	?	156	164	280	280	154	154	286	290
BM624	114	114	136	136	210	210	145	159	170	170	260	260	160	164	260	292
BM625	104	114	138	138	210	218	159	177	160	184	262	280	154	164	290	300
BM627	124	124	134	138	210	218	177	177	?	?	?	?	154	164	264	284
BM628	124	124	138	134	210	220	177	177	156	160	280	280	154	164	284	294
BM631	114	124	134	138	210	210	159	177	?	?	?	?	154	164	300	300
BM632	114	124	138	132	210	264	177	177	154	174	262	280	154	154	266	294
BM633	114	124	134	138	210	264	159	177	154	158	262	280	154	160	282	290
BM635	124	124	134	138	210	264	?	?	176	176	262	280	154	154	298	300
BM637	104	114	136	136	?	?	159	177	?	?	260	280	164	160	262	292
pop = 7WF
WF7	104	110	132	138	210	274	161	177	160	160	280	280	166	174	288	288
WF71	100	110	136	138	214	198	159	145	168	158	280	280	160	166	260	274
WF72	100	110	138	138	?	?	159	177	?	?	280	280	160	160	260	288
WF73	104	114	136	136	272	210	145	159	166	160	260	280	160	166	260	282
WF76	104	114	136	138	270	212	145	159	164	188	260	280	160	166	282	288
WF77	104	114	138	136	214	214	159	177	156	156	260	260	166	166	?	?
WF78	104	114	132	138	208	270	159	177	164	188	260	280	160	162	288	260
WF79	104	114	132	138	212	270	145	159	126	168	260	280	156	160	288	288
WF721	104	102	138	132	274	210	159	177	154	166	260	260	156	160	?	?
WF722	?	?	138	138	210	210	159	177	126	154	262	280	160	162	262	284
WF724	114	114	132	138	210	272	159	177	158	158	280	280	160	160	264	284
WF725	?	?	138	138	214	276	159	159	166	188	280	278	156	162	284	290
WF726	?	?	138	138	210	216	161	177	?	?	262	280	154	160	284	290
WF727	114	124	132	138	206	214	177	163	156	156	262	280	156	160	266	284
WF728	114	114	?	?	214	210	159	159	164	164	278	280	166	166	284	290
WF729	?	?	132	138	210	210	163	177	126	156	280	278	160	160	262	284
pop = 8MH
MH8	104	114	136	132	270	270	159	159	?	?	260	260	166	166	282	292
MH81	?	?	132	136	272	272	159	177	132	152	262	262	166	166	298	300
MH82	114	124	?	?	?	?	159	159	118	152	260	280	154	166	290	300
MH83	104	114	136	132	212	270	159	177	116	150	260	280	166	166	292	292
MH84	114	104	132	132	214	210	159	145	170	118	260	260	164	166	298	300
MH85	112	112	136	136	268	260	159	159	160	174	280	280	?	?	?	?
MH86	124	124	136	136	214	272	159	177	154	154	280	278	154	166	286	294
MH87	?	?	138	138	270	274	145	159	118	132	260	280	166	166	294	294
MH88	114	124	?	?	214	272	159	145	118	118	260	280	166	166	294	294
pop = 9PGC
PGC91	?	?	138	158	218	272	?	?	184	184	262	262	154	154	284	284
PGC92	114	124	132	138	218	276	145	159	184	184	260	260	154	154	284	284
PGC93	124	114	138	158	210	272	?	?	158	184	260	280	154	154	276	284
PGC94	122	124	132	138	270	276	159	177	158	184	260	260	160	162	276	276
PGC95	122	124	138	138	272	276	159	177	158	158	280	278	160	160	264	284
PGC96	114	120	136	138	270	270	159	145	160	160	260	280	154	160	260	260
pop = 10DUN
D10	114	104	132	132	?	?	171	159	160	172	278	280	160	160	286	290
D101	?	?	132	132	206	210	?	?	158	194	262	280	154	164	290	290
D102	114	104	?	?	218	264	?	?	174	174	260	280	164	164	290	290
D103	124	114	?	?	206	206	159	177	132	162	260	280	164	164	290	290
D104	?	?	?	?	206	218	159	171	158	158	260	280	160	166	284	290
D105	?	?	132	138	218	264	159	171	174	174	260	280	164	164	284	290
D106	?	?	132	132	264	264	159	171	164	188	278	280	164	164	290	294
D107	114	104	132	138	264	198	159	171	188	188	278	280	166	166	290	290
D108	?	?	132	138	270	264	?	?	162	172	278	280	160	160	284	290
D109	?	?	132	132	264	274	?	?	164	174	280	280	160	166	284	284
D1023	104	114	132	138	210	210	171	171	174	174	280	280	160	166	282	288
D1024	100	110	136	136	?	?	159	145	?	?	280	280	160	164	282	282
D1025	?	?	132	138	?	?	159	159	160	174	278	280	160	160	290	294
D1026	114	124	138	132	206	264	171	159	?	?	260	280	164	164	290	290
D1027	?	?	132	132	262	262	159	171	166	174	260	280	164	166	290	294
D1029	?	?	?	?	206	270	159	171	166	174	278	280	162	164	284	294
D1031	114	124	?	?	270	262	?	?	158	184	278	280	164	166	284	294
D1032	114	124	?	?	210	266	?	?	174	186	280	260	164	166	284	290
D1033	?	?	132	132	198	264	145	159	158	158	262	280	164	166	294	294
D1034	114	104	132	132	210	202	171	157	162	174	280	278	160	164	284	290
D1035	114	124	?	?	210	202	159	171	162	188	260	280	162	164	286	286
D1036	124	124	?	?	206	206	159	171	174	174	278	280	164	166	294	294
D1037	?	?	?	?	198	198	159	177	174	188	260	280	160	166	284	290
D1038	114	124	138	132	264	264	?	?	160	174	262	242	164	164	284	290
D1039	114	104	132	132	218	264	171	159	174	174	280	280	154	166	264	284
pop = 11HL
HL11	114	104	132	132	210	222	?	?	132	158	260	280	160	164	290	290
HL112	114	104	132	138	264	276	161	177	146	158	280	278	154	162	290	290
HL115	114	104	132	132	208	208	177	159	162	172	278	280	160	160	284	294
HL116	100	110	?	?	210	270	159	171	172	172	260	280	162	164	282	292
HL117	104	114	132	132	208	202	177	161	126	158	260	280	154	160	290	290
HL119	?	?	132	132	276	276	163	177	154	154	278	280	166	166	290	290
HL1121	?	?	132	132	218	212	165	171	154	154	242	260	160	166	268	290
HL1122	114	104	138	158	218	276	165	177	162	172	262	280	154	166	290	290
HL1124	114	104	132	138	210	218	165	177	?	?	?	?	166	166	264	290
HL1125	124	114	?	?	276	276	?	?	126	174	178	180	154	164	276	294
HL1126	?	?	132	132	204	276	171	177	154	174	262	280	154	154	290	294
HL1127	?	?	138	132	208	214	165	177	158	172	262	280	160	160	264	284
HL1128	?	?	132	138	222	276	177	161	126	158	262	280	154	160	276	290
HL1129	?	?	132	132	264	264	?	?	126	160	260	280	160	164	276	290
HL1131	104	114	132	136	202	212	177	171	162	162	262	280	166	166	290	290
HL1132	?	?	132	132	204	212	171	177	158	174	260	280	154	164	290	290
HL1133	?	?	132	132	212	276	171	177	126	158	278	280	154	166	290	290
HL1134	?	?	134	134	212	222	171	177	154	154	278	280	160	162	276	290
HL1135	114	104	136	136	208	222	?	?	160	160	262	280	154	164	290	290
HL1137	?	?	132	132	272	272	177	177	126	158	262	280	164	164	290	290
pop = 12MHS
MHS12	114	122	138	138	220	220	159	177	160	184	260	260	162	166	274	274
MHS121	104	114	132	138	270	276	161	177	160	160	260	260	160	166	260	274
MHS122	112	112	136	138	210	274	159	177	160	160	260	280	162	162	274	282
MHS123	114	114	138	132	276	276	162	177	156	184	260	280	160	166	274	282
MHS124	112	104	138	142	210	210	159	177	158	162	260	260	166	166	?	?
MHS126	114	120	136	138	276	276	145	159	156	156	258	258	162	164	258	262
MH127	114	114	136	136	208	208	159	177	156	156	260	260	164	166	274	274
MHS1221	104	112	136	138	208	208	159	177	154	154	?	?	160	160	?	?
MHS1222	114	104	138	138	210	278	159	177	156	188	260	260	162	164	262	274
MHS1223	112	112	142	132	276	208	161	177	180	156	260	260	164	166	274	282
MHS1224	112	112	?	?	276	276	177	177	182	182	260	260	166	166	?	?
MHS1225	104	114	138	132	276	272	161	177	160	160	260	260	160	166	260	274
MHS1226	112	112	138	136	276	276	159	177	156	184	260	280	164	166	260	274
MHS1227	112	120	136	138	210	276	145	159	156	184	260	280	162	166	274	274
MHS1228	104	114	138	138	208	276	161	177	178	184	260	260	166	166	?	?
MHS1229	104	114	138	138	194	276	159	177	160	160	278	278	?	?	?	?
MHS1230	114	120	132	138	220	276	159	159	156	176	260	260	162	166	260	274
pop = 13BC
BC131	104	112	132	136	264	264	177	177	158	158	280	280	166	166	?	?
BC132	104	114	138	132	218	264	177	177	162	162	280	260	164	164	262	274
BC133	112	114	136	138	262	262	159	177	130	130	260	280	162	164	260	262
BC134	114	114	132	136	262	268	159	177	130	130	260	280	162	166	262	274
BC135	104	112	132	138	272	272	177	177	130	190	280	260	162	166	262	274
BC139	104	114	138	136	218	218	159	177	130	130	280	280	162	166	274	282
pop = 14BH
BH141	124	114	?	?	218	218	?	?	126	128	278	280	154	166	266	284
BH142	124	114	138	158	218	218	?	?	132	188	262	282	166	166	264	264
BH143	124	114	138	132	212	218	177	177	126	158	278	280	162	166	266	266
BH144	?	?	138	132	218	218	177	161	126	158	278	280	162	166	266	284
BH145	124	110	138	158	212	212	177	161	126	158	278	280	154	162	264	264
BH146	124	114	?	?	?	?	159	177	156	174	278	280	164	166	286	286
BH147	124	114	138	158	276	206	159	177	164	164	260	280	160	162	284	284
pop = 15TM
TM151	124	114	138	138	218	272	159	171	132	132	280	280	160	160	284	284
TH152	120	124	138	158	214	214	?	?	132	132	260	280	160	162	284	284
TM153	120	110	138	138	212	212	?	?	154	154	278	280	154	160	284	284
TM154	120	110	138	158	212	212	159	177	132	152	260	278	160	160	284	284
TM155	?	?	138	158	212	218	?	?	132	132	260	260	154	154	284	284
pop = 16CC
CC161	?	?	132	138	218	220	159	161	156	160	280	280	154	164	260	274
CC162	112	114	136	138	220	220	159	177	156	160	280	280	154	162	274	274
CC163	112	112	136	138	218	272	159	145	158	172	280	280	154	162	274	274
CC164	114	124	136	138	192	218	159	157	150	150	280	280	154	154	260	282
