# Supplementary material for: Genetic and demographic vulnerability of adder populations: Results of a genetic study in mainland Britain
Source: PLoS One. 2020 Apr 20;15(4):e0231809. doi: 10.1371/journal.pone.0231809 (PMC7170227; doi:10.1371/journal.pone.0231809)
Supplement: S1 Text — (TXT) [file pone.0231809.s010.txt]

>hap I EH1 
GCCTTCTCATCCATTTTTCACATCACCCAAGATGTCCCATACGGTTGAATTATACAAAAC
TCACACGCCATCGGCGCATCCTTGTTTTTCATATGTATCTAcACACACATTGCACGAGGC
CTCTACTATGGGTCCTATTTAAATAAAGA~~~TATAATAAACTGGTTCATTAACATATCA
TTCTCCATCTCATTTTCTGGTCGTTCCATTTAACAGAGGTTGTTCCTTATTAATAACCAT
GACTATCCAGATCAAACCGGTGTCCCATGATTTAACCCTTCCCGTGAACCCGTCTATCCT
TCCATTGAACGCATTTCAGTCCTGCTTTTCACGTCCATATCATGTAACTCCTCCCATTAA
TGTCCTTTC
>hap II BR8
GCCTTCTCATCCATTTTTCACATCACCCGAGATGTCCCATACGGTTGAATTATACAAAAC
TCACACGCCATCGGCGCATCCTTGTTTTTCATATGTATCTAcACACACATTGCACGAGGC
CTCTACTATGGGTCCTATTTAAATAAAGA~~~TATAATAAACTGGTTCATTAACATATCA
TTCTCCATCTCATTTTCTGGTCGTTCCATTTAACAGAGGTTGTTCCTTATTAATAACCAT
GACTATCCAGATCAAACCGGTGTCCCATGATTTAACCCTTCCCGTTAACCCGTCTATCCT
TCCATTGAACGCATTTCAGTCCTGCTTTTCACGTCCATATCATGTAACTCCTCCCATTAA
TGTCCTTTC
>hap III BR5 
GCCTTCTCATCCATTGTTCATATCACCCGAGATGTCCCATACGGCTGAATTATACAAAAC
TCACACGCCATCGGCGCATCCTTGTTTTTCATATGTATCTACACACACATTGCACGAGGC
CTCTACTATGGGTCCTATTTAAATAAAGA~~~TATAATAAACTGGTTCATTAACATATCA
TTCTCCATCTCATTTTCTGGTCGTTCCATTTAACAGAGGTTGTTCCTTATTAATAACCAT
GACTATCCAGATCAAACCGGTGTCCCATGATTTAACCCTTCCCGTGAACCCGTCTATCCT
TCCATTGAACGCATTTCAGTCCTGCTTTTCACGTCCATACCATGTAACTCCTCCCATTAA
TGTCCTTTC
>hap IV DUN1
GCCTTCTCATCCATTGTTCACATCACCCGAGATGTCCCATACGGTTGAATTATACAAAAC
TCACACGCCATCGGCGCATCCTTGTTTTTCATATGTATCTAcACACACATTGCACGAGGC
CTCTACTATGGGTCCTATTTAAATAAAGA~~~TATAATAAACTGGTTCATTAACATATCA
TTCTCCATCTCATTTTCTGGTCGTTCCATTTAACAGAGGTTGTTCCTTATTAATAACCAT
GACTATCCAGATCAAACCGGTGTCCCATGATTTAACCCTTCCCGTGAACCCGTCTATCCT
TCCATTGAACGCATTTCAGTCCTGCTTTTCACGTCCATATCATGTAACTCCTCCCATTAA
TGTCCTTTC
>hap V HL1
GCCTTCTCATCCATTGTTCACATCACCCGAGATGTCCCATACGGTTGAATTATACAAAAC
TCACACGCCATCGGCGCATCCTTGTTTTTCATATGTATCTAcACACACATTGCACGAGGC
CTCTACTATGGGTCCTATTTAAATAAAGA~~~TATAATAAACTGGTTCATTAACATATCA
TTCTCCATCTCATTTTCTGGTCGTTCCATTTAACAGAGGTTGTTCCTTATTAATAACCAT
GACTATCCAGATCAAACCGGTGTCCCATGATTTAACCCTTCCCGTGAACCCGTCTATCCT
TCCATTGAACGCATTTCAGTCCCGCTTTTCACGTCCATATCATGTAACTCCTCCCATTAA
TGTCCTTTC
>hap VI MH1
GCCTTCTCATCCATTGTTCACATCACCCAAGATGTCCCATACGGTTGAATTATACAAAAC
TCACACGCCATCGGCGCATCCTTGTTTTTCATATGTATCTAcACACACATTGCACGAGGC
CTCTACTATGGGTCCTATTTAAATAAAGA~~~TATAATAAACTGGTTCATTAACATATCA
TTCTCCATCTCATTTTCTGGTCGTTCCATTTAACAGAGGTTGTTCCTTATTAATAACCAT
GACTATCCAGATCAAACCGGTGTCCCATGATTTAACCCTTCCCGTTAACCCGTCTTTCTT
TCCATTGAACGCATTTCAGTCCTGCTTTTCACGTCCATATCATGTAACTCCTCCCATTAA
TGTCCTTTC
>hap VII TM1
GCCTTCTCATCCATTTTTCATATCACCCGAGATGTCCCATACGGTTGAATTATACAAAAC
TCACACGCCATCGGCGCATCCTTGTTTTTCATATGTATCTAcACACACATTGCACGAGGC
CTCTACTATGGGTCCTATTTAAATAAAGA~~~TATAATAAACTGGTTCATTAACATATCA
TTCTCCATCTCATTTTCTGGTCGTTCCATTTAACAGAGGTTGTTCCTTATTAATAACCAT
GACTATCCAGATCAAACCGGTGTCCCATGATTTAACCCTTCCCGTGAACCCGTCTATCCT
TCCATTGAACGCATTTCAGTCCTGCTTTTCACGTCCATATCATGTAACTCCTCCCATTAA
TGTCCTTTC
>hap VIII WC1
GCCTTCTCATCCATTGTTCACATCACCCGAGATGTCCCATACGGCTGAATTATACAAAAC
TCACACGCCATCGGCGCATCCTTGTTTTTCATATGTATCTAcACACACATTGCACGAGGC
CTCTACTATGGGTCCTATTTAAATAAAGA~~~TATAATAAACTGGTTCATTAACATATCA
TTCTCCATCTCATTTTCTGGTCGTTCCATTTAACAGAGGTTGTTCCTTATTAATAACCAT
GACTATCCAGATCAAACCGGTGTCCCATGATTTAACCCTTCCCGTGAACCCGTCTATCCT
TCCATTGAACGCATTTCAGTCCTGCTTTTCACGTCCATATCATGTAACTCCTCCCATTAA
TGTCCTTTC
